# Supplementary material for: Automated Classification of Enamel Caries from Intraoral Images Using Deep Learning Models: A Diagnostic Study
Source: J Clin Med. 2025 Dec 18;14(24):8959. doi: 10.3390/jcm14248959 (PMC12734310; doi:10.3390/jcm14248959)
Supplement: Supplementary file 1 [file jcm-14-08959-s001.zip]

Archive with 1 entries (1 files):
- jcm-4035346-supplementary.pdf
